# Supplementary material for: Predictors and Profile of Severe Infectious Complications in Multiple Myeloma Patients Treated with Daratumumab-Based Regimens: A Machine Learning Model for Pneumonia Risk
Source: Cancers (Basel). 2024 Nov 3;16(21):3709. doi: 10.3390/cancers16213709 (PMC11545561; doi:10.3390/cancers16213709)
Supplement: Supplementary file 1 [file cancers-16-03709-s001.zip]

Archive with 4 entries (4 files):
- Supplementary File S1 5.09.2024.xlsx
- Supplementary File S2 - J48 pneumonia.model
- Supplementary File S3- GB and RF models.py
- Supplementary Materials 31.10.2024.pdf
