# Supplementary material for: Predictors and Profile of Severe Infectious Complications in Multiple Myeloma Patients Treated with Daratumumab-Based Regimens: A Machine Learning Model for Pneumonia Risk
Source: Cancers (Basel). 2024 Nov 3;16(21):3709. doi: 10.3390/cancers16213709 (PMC11545561; doi:10.3390/cancers16213709)
Supplement: Supplementary file 1 [file cancers-16-03709-s001.zip › Supplementary File S1 5.09.2024.xlsx]

## Sheet: Arkusz1
Pneumonia	ECOG>1	Hgb	PDW	AST
0	0	9.6	11.7	22
0	0	13.5	14.6	25
0	0	8.5	9.8	15
0	1	8	12.5	17
1	0	9.1	8.7	17
1	0	7.7	8.7	25
1	1	8.7	9.8	27
0	0	9.8	10.1	22
0	0	12.7	9.7	29
0	0	8.6	11.5	157
0	0	8.2	11.6	19
0	1	8.7	12.2	74
0	0	8.2	11.6	91
0	1	8.1	11.9	91
0	1	10.4	12.1	66
0	0	11.1	10	39
0	1	10.7	15.8	14
0	0	11.3	10.8	27
0	0	12.5	11.8	40
0	0	10.4	15.9	22
0	0	9.5	8.8	41
0	1	12.7	8.7	17
1	0	9.6	8.6	13
1	0	11.1	10.8	36
1	0	9.6	8.4	18
0	0	11.6	13.7	20
0	0	11.8	9.1	24
0	0	10.9	11.6	23
0	0	15.3	11.5	17
0	0	8.3	11.7	16
0	1	8.3	11.5	20
0	0	12.9	10.9	29
0	0	13	11.2	28
0	0	9.8	11.7	155
0	1	8.1	14.1	22
0	0	8	10.8	10
0	0	13.1	13.8	18
0	0	9.3	12	25
0	0	11.7	11.7	18
0	0	16.3	11.7	23
0	0	11.4	9.5	21
0	0	12.1	12.3	17
0	0	9.1	9.6	37
0	0	7.3	9.2	20
0	0	10.6	10	25
0	0	7.6	9.4	24
0	0	11.1	11.9	16
0	0	9.5	13.3	45
0	0	13.8	10.6	43
0	0	12.4	10.6	19
1	0	13.3	10.7	41
1	1	13.1	13.5	16
0	0	11.7	12.8	16
0	0	13.4	10	20
0	0	8.4	8.7	12
0	0	9.1	13	16
0	0	11.7	11.5	16
0	0	12.9	9.7	21
0	0	11.5	11.9	17
0	0	14.2	10.9	55
0	0	7.9	11.6	16
0	0	13.1	10	12
0	0	14.5	11.8	17
0	0	10.2	14.7	17
0	0	4.9	12.7	33
0	0	14.2	11.1	17
0	0	9.3	13.6	10
0	1	11.1	10	16
0	1	9.9	9.3	14
0	0	10.6	10.6	20
0	0	12.7	10	14
0	0	12.5	10.7	13
0	0	8.6	7.8	11
0	0	10.3	9.7	25
0	0	11.7	11.5	19
0	0	9.3	10	18
0	0	13.5	12.2	21
0	0	14.7	8.2	26
1	1	9.2	8.9	79
1	1	10.9	10.2	50
1	0	4.9	10.3	12
1	0	11.9	10.4	19
1	1	10	14.7	99
1	1	10.2	9.1	18
1	1	9.6	9.8	18
1	0	11.4	8.2	44
1	1	9.7	10.2	20
1	0	12.6	9.2	22
1	1	8.6	11.2	15
1	0	12.8	10.4	17
1	0	6.6	12.2	150
0	0	13.7	13.6	16
0	0	6.2	11.8	23
0	1	7.4	13.7	25
0	0	12.3	13	30
0	0	13.2	14.5	27
0	0	12	10.1	13
0	0	10.3	11	15
0	0	14.1	11.24	23
0	1	10.2	9.7	13
0	0	8.5	12.8	48
0	0	15.2	12	47
0	0	9.9	10.5	17
0	0	16	18	19
0	0	11.5	11.9	27
0	1	7.6	9.7	9
0	0	11.1	9.1	13
0	0	12.7	13.1	14
0	0	8.4	12.4	23
0	0	9.1	17	13
0	0	10.3	10.8	52
0	0	12.5	9.1	24
0	0	14	10	35
0	0	8.8	13.5	24
0	0	9.8	11.4	14
0	0	13	15.1	30
0	0	13	13.1	25
0	0	10.9	11.2	16
0	0	10	9.1	18
0	0	9.8	8.8	20
0	0	10.8	13.6	13
0	0	12.9	12.6	14
0	0	11.1	17.8	15
0	1	10.2	14.3	9
0	0	11	9.8	25
0	1	17.7	13.4	72
0	0	13.1	13.1	86
0	0	11.4	10.9	22
0	0	13.3	11.9	24
0	0	13.2	14.4	17
0	0	12.9	11.4	27
0	0	15.5	11.1	28
0	0	11.2	10.1	31
0	0	13.8	13.7	43
0	0	14	11.6	26
0	1	12.8	10.3	29
0	0	13.2	11.9	15
0	0	13.9	11.1	43
0	0	15.1	11.2	22
