# Supplementary material for: Predictors and Profile of Severe Infectious Complications in Multiple Myeloma Patients Treated with Daratumumab-Based Regimens: A Machine Learning Model for Pneumonia Risk
Source: Cancers (Basel). 2024 Nov 3;16(21):3709. doi: 10.3390/cancers16213709 (PMC11545561; doi:10.3390/cancers16213709)
Supplement: Supplementary file 1 [file cancers-16-03709-s001.zip › Supplementary File S3- GB and RF models.py]

mport pandas as pd
import numpy as np
from sklearn.model_selection import StratifiedKFold, cross_val_predict
from sklearn.ensemble import GradientBoostingClassifier
from sklearn.metrics import confusion_matrix, classification_report, roc_auc_score
from sklearn.ensemble import RandomForestClassifier

X = df[['ECOG>1', 'Hgb', 'PDW', 'AST']].copy()
y = df['actual'].copy()

params = {'ccp_alpha': 0, 'learning_rate': 0.15, 'max_depth': 5, 'min_samples_leaf': 5, 'min_samples_split': 15, 'n_estimators': 200, 'subsample': 0.6}

# Instantiate the model with the parameters
best_model1 = GradientBoostingClassifier(**params, random_state=42,)
cv = StratifiedKFold(n_splits=10, shuffle=True, random_state=42)

y_pred = cross_val_predict(best_model1, X, y, cv=cv)
y_proba = cross_val_predict(best_model1, X, y, cv=cv, method='predict_proba')

confusion_matrix(y, y_pred)
print(classification_report(y, y_pred))
y_proba_positive = y_proba[:, 1]
roc_auc_score(y, y_proba_positive)
#%%RF
best_model2 = RandomForestClassifier(ccp_alpha=0, n_estimators=200, random_state=42)

y_pred2 = cross_val_predict(best_model2, X, y, cv=cv)
y_proba2 = cross_val_predict(best_model2, X, y, cv=cv, method='predict_proba')

confusion_matrix(y, y_pred2)
print(classification_report(y, y_pred2))
y_proba_positive2 = y_proba2[:, 1]
roc_auc_score(y, y_proba_positive2)
